# Supplementary material for: Association of Maternal Dietary Patterns during Gestation and Offspring Neurodevelopment
Source: Nutrients. 2022 Feb 9;14(4):730. doi: 10.3390/nu14040730 (PMC8878236; doi:10.3390/nu14040730)
Supplement: Supplementary file 1 [file nutrients-14-00730-s001.zip]

Archive with 1 entries (1 files):
- nutrients-1563008-supplementary.pdf
